# Supplementary material for: Identification, Culture Characteristics and Whole-Genome Analysis of Pestalotiopsis neglecta Causing Black Spot Blight of Pinus sylvestris var. mongolica
Source: J Fungi (Basel). 2023 May 12;9(5):564. doi: 10.3390/jof9050564 (PMC10219049; doi:10.3390/jof9050564)
Supplement: Supplementary file 1 [file jof-09-00564-s001.zip]

Archive with 1 entries (1 files):
- jof-2337088-supplementary.pdf
